# Supplementary material for: Transcriptional Profiling of Cardiac Cells Links Age-Dependent Changes in Acetyl-CoA Signaling to Chromatin Modifications
Source: Int J Mol Sci. 2021 Jun 29;22(13):6987. doi: 10.3390/ijms22136987 (PMC8268808; doi:10.3390/ijms22136987)
Supplement: Supplementary file 1 [file ijms-22-06987-s001.zip]

Archive with 3 entries (2 files):
- ijms-1267971 suppl/
- ijms-1267971 suppl/ijms-1267971 SUPPL.pdf
- ijms-1267971 suppl/Table S3 - Top 10 genes in Cluster 1 networks.pdf
